# Supplementary material for: The emergence of Clostridium difficile infection in Asia: A systematic review and meta-analysis of incidence and impact
Source: PLoS One. 2017 May 2;12(5):e0176797. doi: 10.1371/journal.pone.0176797 (PMC5413003; doi:10.1371/journal.pone.0176797)
Supplement: S1 Dataset — (XLS) [file pone.0176797.s005.xls]

## Sheet: Sheet1
year	author	country	population	start_year	Proportion_with_CDI_%	Rate of CDI (per 1000)	Rate of CDI (per 10000 patient days)	Mean Age	% Female	% Antibiotic exposed	% PPI exposed
2012	Khan FY	Qatar	hospitalized patients	2006			1.6	51	40.7	86.1	69.1
2009	Ergen EK	Turkey	hospitalized diarrhea	2004	43	2.1001	2.6	42	63	26
2011	Hsu LY	Singapore	unclear	2006			2.99
2014	Honda H	Japan	all hospitalized patients	2010	14.81	5.51109	3.59924	78	40	95	65
2010	Chung CH	Taiwan	hospitalized	2007	27.22	3.03	4.3	62	48.8	93	51.3
2012	Lee YC	Taiwan	hospitalized diarrhea	2010	10	52.6316	4.52361	64	37.5	100	62.5
2007	Koh TH	Singapore	hosp diarhea	2002	6.25	2.1468	5.4
2008	Lim PL	Singapore	hospitalized patietns	2001	11		6.64
2014	Wang X	China	ICU diarrhea	2012	25	24.2756	25.2	59	19	100	90.32
2013	Kim J	Korea	AAD	2009	21.59	6.4	7.2	64	46	100	35.8
2014	Huang H	China	hospital diarrhea	2008	37.5	11.652	129.014	62	35.6	88.9	72.2
2012	Haider Naqvi SA	Pakistan	hosp AAD	2002	29.84					100
2012	Kaneria MV	India	hops AAD		10				20	100
2008	Chaudhry R	India	hospitalized diarrhea	2001	7.06				49	86
2010	Lee JH	Korea	hosp diarrhea	2003		7.17
2010	Lee YJ	Korea	hosp diarrhea	1998		0.882		63	61.4	86.2
2001	Shehabi AA	Jordan	hosp diarrhea		9.7
2015	Vaishnavi C	India	AAD	2012	10.9				28	100
2011	Thipmontree W	Thailand	hosp diarrhea	2008	12.3
2015	Moukhaiber R	Lebanon	unclear if pts had diarrhea	2011	61.36				50
2013	Hawkey PM	China	AAD	2009	30			58		100
2016	Thongkoom P	Thailand	hospitalized patients	2009	9.6				56.5
2008	Huang H	China	hosp diarrhea	2007	9.54	1.30427		63	44.6	96.4	67.9
2015	Choi HY	Korea	inpt and outpt	2011		0.05			61.9
2015	Alinejad F	Iran	hospitalized diarrhea		21.62	2.5		39	31.6
2011	Ingle M	India	Inpt and outpt diarrhea	2006	17.17			47	42	37.4	23.2
2011	Cheng VC	Hong Kong	unclear	2009	12.58	0.95
2015	Vaishnavi C	India	hospitalized diarrhea	2009	17.51				37.5
2012	Jalali M	Iran	diarrhea	2010	19.77			43	47
2016	Chau ML	Singapore	hospitalized diarrhea	2013	2
2013	Kim YS	Korea	hosp diarrhea	2008		2.7		62	51.1	91.7
2014	Zhou FF	China	AAD	2012	30.58	1.35315		66	38.1	100	71.4
2014	Al-Thani AA	Qatar	hospital diarrhea	2011	7.96				41	100	53.3
2012	Vaishnavi C	India	hospitalized diarrhea	2008	6.33				44.3
2016	Li Y	China	AAD	2008	19.79	1.65563		68	34.4	100
2009	Cheng VC	Hong Kong	hosp diarrhea	2008	7.46
2014	Fang WJ	China	hospital diarrhea	2013	20.5			54	35
2015	Galaydick J	China	hosp diarrhea	2011	27.93			72	30	55	16
2012	Hassan SA	Malaysia	hospitalized diarrhea	2008	13.71				54.2	100
2013	Han XH	China	hospitalized diarrhea	2011	14.8			56	44	15	5
2010	Jamal W	Kuwait	all diarrhea	2003	8.03					95
2010	Sadeqhifard N	Iran	hospital diarrhea	2002	6.05				47.4	100
2007	Kikkawa H	Japan	hosp diarrhea	2005	47.89
2014	Ji D	Taiwan	ED diarrhea	2006	2.34
2011	Nazemalhosseini-Mojarad E	Iran	outpatient diarrhea		5.34				21
2012	Hung YP	Taiwan	hospitalized diarrhea	2011	4.17			78	56.2	43.8	6.3
